# Supplementary material for: Citric Pectin–Cordia verbenacea Bioactive Coatings to Preserve Egg Quality Under Non-Refrigerated Conditions Using Machine Learning Approaches
Source: Foods. 2026 Mar 4;15(5):879. doi: 10.3390/foods15050879 (PMC12984527; doi:10.3390/foods15050879)
Supplement: Supplementary file 1 [file foods-15-00879-s001.zip]

Archive with 1 entries (1 files):
- foods-4157426-supplementary.pdf
